# Supplementary material for: A novel messenger RNA signature as a prognostic biomarker for predicting relapse in pancreatic ductal adenocarcinoma
Source: Oncotarget. 2017 Dec 2;8(67):110849–60. doi: 10.18632/oncotarget.22861 (PMC5762289; doi:10.18632/oncotarget.22861)
Supplement: Supplementary file 2 [file oncotarget-08-110849-s002.xlsx]

## Sheet: Additional file 8
	Table S5. Results of time-dependent ROC curve analysis and COX univariable analysis
	Genes	UorD	Median	Count1	AUC	PorR	Cutoff	Sen	Spe	Sen+Spe	Count2	COX-p	HR	lower.95	upper.95
	FSCN1	up	11.0986	0	0.722	Risky	11.1914	0.667	0.672	1.339	72	0.00357002	2.63513	1.34083	5.17883
	ARNTL2	up	7.6666	0	0.714	Risky	7.3832	0.795	0.485	1.28	51	0.000994149	3.69131	1.60972	8.46472
	ANLN	up	8.824	0	0.706	Risky	8.8729	0.656	0.68	1.336	72	0.0032462	2.61444	1.34625	5.0773
	EPHX2	down	8.29915	0	0.703	Protective	8.3709	0.581	0.749	1.33	75	0.00819361	0.405246	0.20308	0.808665
	ANO1	up	11.5912	0	0.687	Risky	11.4479	0.692	0.619	1.311	65	0.0333205	2.0423	1.04393	3.99545
	SLC2A1	up	12.1179	0	0.684	Risky	12.5228	0.542	0.749	1.291	86	0.00777575	2.31916	1.22635	4.38578
	AHNAK2	up	11.8172	0	0.681	Risky	12.5046	0.52	0.791	1.311	90	0.0167938	2.13406	1.13004	4.03015
	GPRC5A	up	12.5055	0	0.68	Risky	12.2564	0.758	0.569	1.327	58	0.0292202	2.18413	1.06483	4.48
	DKK1	up	7.8401	3	0.678	Risky	7.1425	0.8	0.517	1.317	52	0.00305595	3.22642	1.4217	7.32207
	S100A2	up	7.75205	1	0.675	Risky	10.0055	0.347	0.931	1.278	111	0.00182381	2.74817	1.41658	5.33145
	TGM2	up	13.6493	0	0.674	Risky	13.6964	0.633	0.668	1.301	74	0.00817952	2.34362	1.22378	4.48821
	ASPM	up	7.88315	0	0.668	Risky	8.4096	0.427	0.815	1.242	97	0.000248064	3.11966	1.64332	5.92233
	LAMC2	down	13.5075	0	0.666	Risky	14.1857	0.442	0.819	1.261	98	0.00351942	2.47712	1.31931	4.65101
	KLB	up	3.49385	2	0.666	Protective	4.2238	0.496	0.798	1.294	86	0.0183693	0.414643	0.195098	0.881244
	FAM3B	down	9.52045	0	0.661	Protective	8.5493	0.799	0.461	1.26	41	0.0857099	0.576272	0.304972	1.08892
	FN1	up	15.8083	0	0.661	Risky	16.2599	0.547	0.763	1.31	85	0.0974013	1.70474	0.900742	3.22638
	EGLN3	up	9.9389	0	0.657	Risky	9.7926	0.727	0.612	1.339	63	0.0518397	1.94115	0.982632	3.83465
	CDH3	up	10.8803	0	0.646	Risky	10.0622	0.851	0.424	1.275	41	0.0208742	2.59991	1.12521	6.00736
	FBXO32	up	9.51275	0	0.643	Risky	9.537	0.655	0.621	1.276	69	0.0162271	2.22773	1.13988	4.35377
	FGD6	up	9.78535	0	0.64	Risky	10.0395	0.481	0.775	1.256	90	0.0711081	1.79416	0.942788	3.41436
	PCDH7	up	9.7229	0	0.634	Risky	9.1858	0.807	0.454	1.261	46	0.102703	1.82508	0.877414	3.79629
	INHBA	up	8.68535	0	0.634	Risky	8.4241	0.7	0.503	1.203	57	0.206354	1.54058	0.784296	3.02615
	CENPF	up	9.27565	0	0.628	Risky	9.709	0.417	0.8	1.217	98	0.00242705	2.58432	1.3674	4.88424
	DHRS9	up	8.8842	0	0.628	Risky	6.7295	0.862	0.387	1.249	38	0.0163233	2.82909	1.16888	6.84736
	PDK4	down	10.7204	0	0.628	Protective	10.5884	0.591	0.585	1.176	66	0.108107	0.594754	0.313352	1.12886
	SERPINB5	up	9.97785	4	0.624	Risky	8.8638	0.889	0.326	1.215	32	0.00329195	5.01703	1.5291	16.461
	LEMD1	up	6.7179	7	0.624	Risky	4.1346	0.886	0.319	1.205	30	0.0288837	2.80076	1.07295	7.31096
	AMIGO2	up	9.8771	0	0.621	Risky	10.5042	0.457	0.799	1.256	94	0.000881143	2.79877	1.4862	5.27057
	ERP27	down	7.06655	0	0.621	Risky	6.3037	0.766	0.513	1.279	54	0.0131588	2.39075	1.17634	4.85888
	SFRP4	up	11.7544	0	0.62	Protective	12.2597	0.457	0.782	1.239	88	0.12594	0.574105	0.279493	1.17926
	PLAU	up	11.9146	0	0.615	Risky	11.7702	0.606	0.558	1.164	66	0.0264662	2.07921	1.07478	4.02231
	TMED6	down	5.7795	0	0.611	Protective	5.4848	0.626	0.586	1.212	63	0.0301866	0.498086	0.261951	0.947086
	GAS2	down	5.48545	0	0.61	Protective	5.2752	0.626	0.643	1.269	66	0.0443126	0.519461	0.271352	0.994427
	CA4	down	4.4884	10	0.609	Protective	1.19	0.923	0.29	1.213	23	0.112211	0.536671	0.24594	1.17108
	KCNN4	up	10.8108	0	0.608	Risky	11.1845	0.516	0.723	1.239	83	0.117803	1.65283	0.874916	3.1224
	SPOCK1	up	9.7422	0	0.598	Risky	8.9794	0.815	0.383	1.198	40	0.0105869	2.99772	1.24193	7.23577
	IGFL2	up	6.9376	3	0.596	Risky	5.6104	0.826	0.307	1.133	34	0.223861	1.62354	0.738354	3.56993
	STYK1	up	7.80045	2	0.595	Risky	6.5647	0.888	0.308	1.196	30	0.0334754	2.96657	1.03991	8.46282
	CST2	up	7.4423	2	0.594	Risky	5.6361	0.898	0.327	1.225	30	0.131073	1.92103	0.813679	4.53541
	GJB2	up	10.4212	1	0.591	Risky	11.0072	0.454	0.749	1.203	90	0.0498699	1.87639	0.990251	3.55552
	RHBDL2	up	7.8111	0	0.59	Protective	7.4946	0.759	0.495	1.254	51	0.116071	1.77137	0.860024	3.64847
	S100A4	up	11.3481	0	0.582	Risky	11.442	0.575	0.606	1.181	72	0.0787192	1.76615	0.929024	3.35758
	COL1A2	up	16.405	0	0.581	Risky	16.1269	0.73	0.535	1.265	54	0.167262	1.61354	0.813655	3.19978
	COL17A1	up	11.6611	0	0.579	Risky	10.807	0.765	0.445	1.21	48	0.0030694	3.17263	1.42413	7.06788
	ID1	up	10.6576	0	0.579	Risky	10.4837	0.68	0.513	1.193	58	0.0190862	2.26311	1.12221	4.56391
	ACSL5	up	11.3718	0	0.579	Protective	11.6169	0.493	0.734	1.227	82	0.182263	0.623105	0.308967	1.25664
	NOX4	up	7.6752	0	0.578	Risky	7.3117	0.786	0.479	1.265	49	0.100824	1.78632	0.884996	3.60557
	KCNJ16	down	7.70645	1	0.577	Protective	5.3427	0.839	0.322	1.161	30	0.180686	0.614483	0.299097	1.26243
	MT1M	down	7.3361	0	0.576	Risky	8.0699	0.374	0.779	1.153	98	0.0830462	1.77424	0.919669	3.42289
	TRIM29	up	11.4651	2	0.575	Risky	9.6662	0.874	0.358	1.232	34	0.0336967	2.55297	1.04598	6.23114
	LOXL1	up	9.93735	0	0.573	Risky	9.6069	0.763	0.434	1.197	48	0.129099	1.73469	0.844135	3.56477
	NTM	up	9.4291	0	0.572	Risky	8.8946	0.827	0.342	1.169	36	0.153683	1.76053	0.801632	3.86645
	COL1A1	up	16.9457	0	0.57	Risky	16.3592	0.792	0.381	1.173	41	0.0775153	2.00729	0.912758	4.41432
	BIK	up	8.29285	0	0.567	Risky	7.7242	0.855	0.363	1.218	36	0.00486741	3.58102	1.39024	9.22406
	FAP	up	10.2368	0	0.566	Risky	9.1742	0.868	0.288	1.156	29	0.1141	2.02366	0.830894	4.92868
	F11	down	5.927	9	0.562	Protective	5.8544	0.561	0.585	1.146	68	0.0781051	0.563717	0.295364	1.07588
	COL5A2	up	13.0587	0	0.561	Risky	12.6957	0.742	0.403	1.145	46	0.193972	1.59663	0.783587	3.25328
	COL12A1	up	12.5119	0	0.559	Risky	12.1105	0.695	0.44	1.135	52	0.154922	1.62927	0.82648	3.21183
	MMP12	up	7.4309	0	0.558	Risky	5.7093	0.886	0.227	1.113	23	0.173659	1.84156	0.755152	4.49097
	S100A11	up	13.7907	0	0.555	Risky	13.2465	0.876	0.367	1.243	35	0.0470811	2.39654	0.986976	5.81918
	SLC4A4	up	11.072	0	0.555	Protective	11.0444	0.587	0.589	1.176	66	0.0981245	0.58312	0.305395	1.1134
	SLPI	down	11.6427	0	0.555	Risky	11.2109	0.708	0.387	1.095	47	0.153183	1.68204	0.817575	3.46054
	MBOAT2	up	9.36355	0	0.555	Risky	10.1073	0.304	0.806	1.11	104	0.210859	1.56524	0.771384	3.17609
	POSTN	up	12.723	0	0.552	Risky	11.942	0.808	0.348	1.156	37	0.138213	1.76176	0.825767	3.75867
	COL3A1	up	16.5737	0	0.55	Risky	16.1021	0.741	0.454	1.195	48	0.154551	1.67244	0.81827	3.418
	Descriptions:
	Genes: 65 mRNAs with AUC>=0.55 and p<0.25.
	UorD: up-regulated or down-regulated DEGs based on GEO.
	Median: median expression value of this mRNA in 138 PDAC patients.
	Count1: the number of patients whose mRNA expression value equals to 0.
	AUC: the area under the time-dependent ROC curve.
	PorR: Protective or Risky factor. If the mRNA is a risky factor, the patients with higher level has shorter relapse-free survival
	Cutoff: the optimal cutoff value generated from time-dependent ROC curve.
	Sen: Sensitivity at the optimal cutoff value generated from time-dependent ROC curve.
	Spe: Specificity at the optimal cutoff value generated from time-dependent ROC curve.
	Sen+Spe: the sum of sensitivity and pecificity at the optimal cutoff value generated from time-dependent ROC curve.
	Count2: the number of patients whose mRNA expression value is less than the optimal cutoff value.
	COX-p: p value of cox univariate analysis of RFS in different subgroups classified by the optimal cutoff value.
	HR: hazard ratio of high expression group versus low expression group in cox univariate analysis
	lower.95: lower limit of 95 confidence interval of hazard ratio
	upper.95: upper limit of 95 confidence interval of hazard ratio
	16 mRNAs of the signature are marked in red
