# Supplementary material for: A novel messenger RNA signature as a prognostic biomarker for predicting relapse in pancreatic ductal adenocarcinoma
Source: Oncotarget. 2017 Dec 2;8(67):110849–60. doi: 10.18632/oncotarget.22861 (PMC5762289; doi:10.18632/oncotarget.22861)
Supplement: Supplementary file 3 [file oncotarget-08-110849-s003.xlsx]

## Sheet: Sheet1
	Table S6. Result of stratified analysis of the 16-mRNA-based signature with RFS
		Total	low risk	high risk	HR(95%CI) (high vs. low risk)	P		Total	low risk	high risk	HR(95%CI) (high vs. low risk)	P
	Overall	138	81	57	12.79(5.5-29.74)	8.25e-14	N stage
	Gender						N0	37	24	13	missing	0.000167
	Male	76	48	28	10.57(3.48-32.07)	2.7e-07	N1	97	53	44	8.98(3.86-20.91)	1.05e-09
	Female	62	33	29	14.64(4.11-52.08)	1.18e-07	T stage
	Age (years)						T1+T2	25	20	5	missing	4.62e-07
	<65	66	36	30	14.33(4.03-50.89)	1.64e-07	T3+T4	112	60	52	8.07(3.46-18.80)	1.17e-08
	>=65	72	45	27	13.32(4.24-41.91)	2.57e-08	Maximum tumor dimension
	History of diabetes						<3.5mm	62	39	23	20.8(4.6-93.97)	3.5e-08
	NO	78	45	33	18.07(6.44-50.69)	1.78e-12	>=3.5mm	70	39	31	8.08(2.91-22.44)	2.75e-06
	YES	32	19	13	14.7(1.8-120.08)	0.000931	Residual tumor
	History of chronic pancreatitis						R0	83	56	27	11.33(3.97-32.31)	1.94e-08
	NO	93	56	37	14.88(5.8-38.15)	1.12e-12	R1+R2	46	22	24	9.23(2.03-42.06)	0.000529
	YES	12	6	6	missing	0.0395	Radiation
	Family history of cancer						NO	93	58	35	9.27(3.62-23.75)	2.47e-08
	NO	39	24	15	17.23(3.67-80.95)	2.25e-06	YES	32	20	12	36.73(4.7-287.1)	7.11e-08
	YES	51	32	19	17.04(4.54-63.9)	4.9e-08	Targeted molecular therapy
	Tobacco smoking history						NO	40	21	19	27.04(3.25-224.82)	1.97e-05
	NO	44	31	13	15.18(3.76-61.32)	1.04e-06	YES	88	56	32	10.04(3.98-25.3)	2.63e-09
	YES	65	32	33	13.32(3.85-46.02)	2.41e-07	Primary therapy outcome success
	Alcohol history documented						CR+PR	66	44	22	14.64(4.01-53.4)	1.29e-07
	NO	51	33	18	5.26(1.53-18.06)	0.0032	SD+PD	46	26	20	8.51(2.81-25.72)	6.57e-06
	YES	77	44	33	22.7(6.62-77.98)	5.27e-12	AJCC 8th T stage
	Location						T1+T2	85	53	32	16.09(5.33-48.6)	9.34e-11
	Head	106	59	47	8.18(5.63-50.32)	1.22e-08	T3+T4	53	28	25	7.64(2.13-27.34)	0.000259
	Tail+body	21	13	8	missing	0.000594	AJCC 8th N stage
	Histologic grade						N0	38	25	13	missing	0.000113
	G1+G2	97	63	35	16.82(5.63-50.32)	1.04e-11	N1	55	31	24	9.96(3.32-29.92)	4.89e-07
	G3+G4	40	18	22	4.22(1.19-14.92)	0.0154	N2	42	22	20	7..51(1.39-19.22)	0.000719
	Pathologic stage						AJCC 8th Pathologic stage
	I	18	14	4	missing	0.000105	I	25	18	7	missing	0.0009
	II	114	63	51	10.34(4.45-24.03)	3.72e-11	II	65	37	28	12.97(4.35-38.66)	4.29e-09
	III+IV	5	3	2	missing	1	III+IV	47	25	22	5.17(1.39-19.22)	0.0065
	AJCC: American Joint Committee on Cancer; CR: Complete remission /response; PD: Progressive disease; PR: Partial remission/response; SD: Stable disease.
