# Supplementary material for: A novel messenger RNA signature as a prognostic biomarker for predicting relapse in pancreatic ductal adenocarcinoma
Source: Oncotarget. 2017 Dec 2;8(67):110849–60. doi: 10.18632/oncotarget.22861 (PMC5762289; doi:10.18632/oncotarget.22861)
Supplement: Supplementary file 5 [file oncotarget-08-110849-s005.csv]

	RFS.status	RFS.Times	Gender	Age	History.of.diabetes	History.of.chronic.pancreatitis	Family.history.of.cancer	Tobacco.smoking.history	Alcohol.history.documented	Location	Histologic.grade	Pathologic.stage	N.stage	T.stage	Maximum.tumor.dimension	Residual.tumor	Radiation.therapy	Targeted.molecular.therapy	Primary.therapy.outcome.success	AJCC8.T.stage	AJCC8.N.stage	AJCC8.Pathologic.Stage	ACSL5	AHNAK2	AMIGO2	ANLN	ANO1	ARNTL2	ASPM	BIK	CA4	CDH3	CENPF	COL12A1	COL17A1	COL1A1	COL1A2	COL3A1	COL5A2	CST2	DHRS9	DKK1	EGLN3	EPHX2	ERP27	F11	FAM3B	FAP	FBXO32
TCGA-2J-AAB1-01	0	66	0	1	0	0	0	1	1	0	1	1	1	1	1	0	0	1	0	1	2	2	1	1	0	1	1	1	0	1	1	1	0	1	1	1	0	0	1	1	1	1	1	0	1	1	1	1	0
TCGA-2J-AAB4-01	0	729	0	0	0	1	NA	1	0	NA	0	1	1	0	1	0	0	1	0	1	0	1	1	1	0	1	0	1	0	1	1	1	1	0	1	0	0	0	0	1	1	0	1	0	1	1	1	1	0
TCGA-2J-AAB8-01	0	80	0	1	0	0	NA	NA	0	0	1	1	1	1	1	1	NA	1	NA	0	1	1	1	0	1	1	1	0	1	1	0	1	1	1	1	1	1	1	1	1	0	1	0	0	1	0	1	1	0
TCGA-2J-AABA-01	1	160	0	0	0	1	NA	1	0	0	0	1	1	1	1	1	0	1	1	1	1	1	1	0	1	1	0	1	0	1	0	1	0	1	1	1	1	1	1	1	1	1	0	1	1	0	1	1	1
TCGA-2J-AABE-01	0	676	0	1	1	0	0	1	1	1	0	1	0	1	1	0	1	1	0	1	0	1	1	1	1	0	1	0	0	1	1	1	0	1	1	1	1	1	1	1	1	1	1	0	0	0	1	1	0
TCGA-2J-AABF-01	1	443	0	1	0	0	1	1	1	0	1	1	1	1	0	1	1	1	1	0	2	2	0	0	0	1	1	1	1	0	1	1	1	0	1	1	1	1	1	1	1	1	0	0	1	1	1	1	0
TCGA-2J-AABH-01	0	677	0	0	0	0	1	0	0	1	1	1	0	1	0	0	0	1	0	0	0	0	1	0	0	0	1	1	0	0	1	1	0	0	1	1	0	1	1	1	0	1	0	0	1	1	1	1	1
TCGA-2J-AABI-01	1	728	1	0	0	1	0	1	1	0	1	1	0	1	1	0	1	1	1	0	0	0	0	1	0	1	1	1	1	1	0	1	1	1	0	1	1	1	1	1	1	1	1	0	0	0	0	1	1
TCGA-2J-AABK-01	0	484	0	1	0	0	NA	NA	0	NA	0	1	1	1	0	1	1	1	0	0	1	1	1	0	0	1	0	0	0	1	1	1	0	0	1	0	0	0	0	1	1	0	1	1	1	1	1	0	0
TCGA-2J-AABO-01	1	439	0	0	0	0	1	1	0	0	0	1	1	1	1	0	1	1	1	1	2	2	0	1	1	0	1	1	0	1	1	1	0	1	1	1	1	1	1	1	1	1	1	0	1	0	0	1	1
TCGA-2J-AABP-01	0	360	1	0	0	0	1	0	1	1	1	1	1	1	1	0	0	1	0	1	1	1	0	0	0	1	0	0	1	0	0	0	1	1	0	1	1	1	1	0	0	0	0	0	0	0	0	1	1
TCGA-2J-AABR-01	1	327	1	0	0	0	NA	NA	0	NA	1	1	0	1	0	0	0	1	1	0	0	0	0	0	0	1	0	1	0	1	1	1	0	0	1	1	1	1	1	1	1	0	1	0	1	1	1	1	1
TCGA-2J-AABV-01	1	126	0	1	0	0	NA	1	0	0	1	1	1	1	1	1	0	1	1	1	2	2	0	0	0	0	0	0	0	1	1	0	0	0	0	0	0	0	0	1	0	1	0	1	1	1	1	0	0
TCGA-2L-AAQA-01	0	143	0	1	0	0	NA	1	1	0	0	1	1	1	1	1	0	1	1	1	2	2	1	1	1	1	1	1	1	1	0	1	1	1	1	1	1	1	1	1	1	0	1	0	0	0	1	1	0
TCGA-2L-AAQE-01	0	684	0	0	1	1	NA	1	1	0	0	1	1	1	1	0	0	1	1	1	1	1	1	1	1	1	1	1	0	1	0	1	0	1	1	1	1	1	1	1	1	1	1	0	1	0	1	1	1
TCGA-2L-AAQI-01	0	103	0	1	NA	1	0	0	1	0	1	1	1	1	1	1	0	1	1	0	2	2	1	0	1	1	1	1	0	1	1	1	0	0	1	0	0	0	0	1	1	1	1	0	1	1	1	0	0
TCGA-2L-AAQJ-01	0	394	1	0	0	0	NA	0	1	0	0	2	0	1	0	1	0	1	1	1	0	2	1	1	0	1	1	0	0	1	1	1	0	0	1	0	0	0	0	1	1	1	1	0	0	0	0	1	1
TCGA-2L-AAQL-01	0	292	0	1	0	0	0	0	1	0	1	1	1	1	1	NA	0	0	1	0	1	1	1	0	0	0	0	0	0	1	1	0	0	0	1	1	1	0	0	1	1	0	0	1	1	1	1	1	0
TCGA-2L-AAQM-01	0	1383	0	0	NA	0	NA	0	1	NA	0	1	1	1	1	1	0	0	1	1	2	2	0	0	0	0	0	0	0	0	0	0	0	0	0	0	0	0	0	0	0	0	1	1	0	0	1	0	0
TCGA-3A-A9I5-01	0	1612	0	0	0	0	1	NA	0	NA	0	0	0	0	0	0	1	1	0	0	0	0	0	0	0	0	0	0	0	1	1	0	1	0	0	1	0	0	0	0	0	1	0	1	0	1	1	1	1
TCGA-3A-A9I7-01	0	718	0	0	0	0	0	NA	1	0	0	1	1	1	NA	0	1	1	NA	1	1	1	1	0	1	0	1	1	0	1	1	1	0	1	1	1	1	1	1	0	1	1	1	1	0	1	1	1	1
TCGA-3A-A9IB-01	0	224	1	1	1	1	0	1	0	0	1	1	1	1	1	0	0	0	NA	0	2	2	1	1	1	1	1	1	0	1	1	1	0	1	1	1	1	1	1	1	1	1	1	0	1	0	0	1	1
TCGA-3A-A9IC-01	0	738	1	0	0	1	1	0	1	0	0	1	1	1	1	0	1	1	1	0	2	2	1	0	0	1	0	0	1	1	1	0	1	1	1	1	1	1	1	1	0	1	0	0	0	0	1	1	1
TCGA-3A-A9IH-01	0	874	1	1	0	1	0	1	1	1	0	0	0	0	0	0	0	1	1	0	0	0	1	0	0	1	1	1	0	1	1	1	0	0	1	1	0	0	0	1	1	1	1	0	1	1	1	1	0
TCGA-3A-A9IJ-01	0	1854	0	1	0	0	0	1	0	0	0	0	0	0	1	0	0	0	0	0	0	0	0	0	0	0	0	0	0	0	1	0	0	0	0	0	0	0	0	0	0	0	0	1	0	0	0	0	0
TCGA-3A-A9IL-01	0	2558	1	0	0	0	0	0	0	0	0	0	NA	0	0	0	0	0	NA	0	2	2	0	0	0	0	0	0	0	0	1	0	0	0	0	0	0	0	0	0	0	0	0	1	0	1	0	0	0
TCGA-3A-A9IN-01	0	2084	1	0	0	0	1	0	1	1	0	0	NA	0	1	1	1	1	0	1	NA	1	0	0	0	0	0	0	0	1	1	0	0	0	0	0	0	0	0	0	0	0	0	1	0	1	0	0	0
TCGA-3A-A9IO-01	0	1942	0	0	1	0	0	0	1	1	0	NA	NA	NA	0	0	0	0	NA	0	NA	NA	0	0	1	0	0	0	0	0	1	0	0	0	0	0	0	0	0	0	0	0	0	1	1	0	0	0	0
TCGA-3A-A9IR-01	0	1542	1	0	0	0	1	1	1	1	0	0	0	0	1	0	0	0	0	0	0	0	0	0	0	0	0	0	0	0	1	0	0	0	0	0	0	0	0	0	0	0	1	1	0	0	1	0	0
TCGA-3A-A9IS-01	0	932	0	1	0	0	0	0	0	1	0	0	0	0	1	0	0	0	0	1	0	1	0	0	0	0	0	1	0	0	1	0	0	0	0	0	0	0	0	0	0	0	0	1	0	0	0	0	0
TCGA-3A-A9IV-01	0	967	1	0	0	0	1	0	1	1	0	0	0	0	0	0	0	0	0	0	0	0	0	0	0	0	0	0	0	0	0	0	0	1	0	0	0	0	0	0	0	0	1	1	1	0	0	0	0
TCGA-3A-A9IX-01	0	1037	0	0	1	0	0	1	1	0	0	0	0	0	0	0	1	1	0	0	0	0	0	0	1	0	1	0	0	0	1	0	0	1	0	1	1	1	1	1	1	1	0	1	1	1	1	1	1
TCGA-3E-AAAY-01	0	2285	0	1	0	0	NA	1	1	NA	1	1	1	1	0	NA	0	1	0	0	2	2	0	0	0	0	0	0	0	1	1	1	0	0	1	1	0	1	1	1	1	1	1	1	1	1	1	1	0
TCGA-F2-6879-01	1	183	0	0	0	0	1	1	1	0	0	1	1	1	1	0	0	0	0	1	1	1	1	1	1	1	1	1	1	1	0	1	1	1	1	1	1	1	1	1	1	1	1	0	0	0	1	0	1
TCGA-F2-6880-01	0	295	0	1	1	0	0	1	1	0	0	1	1	1	0	0	0	1	0	0	1	1	0	0	0	0	0	0	0	0	1	0	0	0	0	0	0	0	0	0	0	0	0	1	1	1	1	0	0
TCGA-F2-7273-01	1	256	0	0	0	0	0	1	0	0	1	1	1	1	1	1	1	1	1	1	1	1	0	0	0	0	1	1	0	0	1	0	0	1	0	1	1	1	1	1	1	1	0	0	1	1	1	1	1
TCGA-F2-7276-01	0	216	0	0	1	0	1	0	0	0	0	1	1	1	1	0	0	1	1	1	2	2	0	0	0	0	0	1	0	0	1	0	0	1	0	1	1	1	1	1	1	1	0	1	1	1	1	1	1
TCGA-F2-A44G-01	1	214	1	1	0	0	0	1	1	0	0	1	1	1	1	1	1	1	0	0	1	1	1	1	1	1	0	1	1	1	1	1	1	1	1	1	1	1	1	1	1	1	1	0	1	0	1	1	1
TCGA-F2-A44H-01	0	586	0	1	1	0	1	0	0	0	0	1	0	1	1	0	1	1	0	0	0	0	0	0	0	0	0	0	0	0	1	0	0	1	0	1	1	1	1	1	1	0	0	0	1	1	1	1	0
TCGA-F2-A7TX-01	0	95	0	1	1	0	1	1	1	0	1	1	1	1	1	1	0	0	1	0	2	2	1	1	1	1	1	1	1	1	1	1	1	0	1	0	0	0	1	1	1	1	0	0	1	1	1	1	0
TCGA-F2-A8YN-01	0	517	0	1	1	0	1	1	1	0	0	1	0	1	1	1	0	1	1	1	0	1	1	1	0	1	0	1	0	1	1	1	0	1	1	1	1	1	1	1	1	1	0	0	0	0	1	1	1
TCGA-FB-A4P5-01	0	179	1	1	0	0	1	1	0	0	0	1	1	1	1	0	NA	1	NA	1	2	2	0	0	0	0	1	0	0	1	1	1	0	1	1	1	1	1	1	1	1	1	0	1	1	1	1	1	1
TCGA-FB-A4P6-01	0	363	0	0	0	0	0	1	1	0	0	1	1	1	1	NA	1	1	NA	1	1	1	0	0	0	0	1	0	0	0	1	1	0	1	1	1	1	1	1	1	1	1	0	1	1	1	1	1	0
TCGA-FB-A545-01	1	378	1	1	0	NA	1	0	0	1	0	1	1	1	NA	NA	1	1	0	1	2	2	0	1	0	1	1	1	1	1	1	1	1	1	1	1	1	1	1	1	1	1	1	0	1	0	0	1	1
TCGA-FB-A5VM-01	1	177	0	1	1	0	0	1	1	0	1	0	0	0	1	0	0	1	1	1	0	1	0	0	1	1	1	1	1	1	0	1	0	1	1	1	1	1	1	1	1	1	0	0	1	0	0	1	1
TCGA-FB-A78T-01	0	378	1	1	0	NA	1	1	0	0	0	1	1	1	1	0	0	1	0	0	2	2	1	0	0	0	0	0	0	1	1	1	0	0	1	0	0	0	0	1	1	0	1	1	1	1	1	0	0
TCGA-FB-A7DR-01	0	353	0	0	0	NA	0	1	1	0	0	1	NA	1	0	0	0	NA	0	0	NA	0	1	0	0	1	1	1	0	1	1	0	0	1	1	1	1	1	1	1	1	1	0	0	0	0	0	1	1
TCGA-FB-AAPP-01	1	150	0	1	0	0	1	1	1	0	1	1	1	1	1	0	1	1	1	1	1	1	0	0	0	1	0	1	1	1	0	0	1	0	1	0	0	0	0	0	1	0	1	1	0	0	0	0	0
TCGA-FB-AAPU-01	0	381	1	0	0	1	NA	0	1	0	0	1	0	1	1	1	0	0	1	0	0	0	1	0	0	1	0	1	1	1	1	1	1	0	1	0	0	0	0	1	1	1	1	0	0	1	1	0	0
TCGA-FB-AAPY-01	0	1059	0	1	1	NA	1	1	1	0	0	1	1	0	1	0	1	1	0	0	1	1	1	0	0	0	0	1	0	1	1	1	0	1	0	1	0	0	1	1	1	1	1	1	1	1	1	1	1
TCGA-FB-AAQ0-01	0	473	0	1	1	0	1	0	0	0	1	1	0	1	0	0	0	0	0	0	0	0	1	1	0	0	0	1	1	1	0	1	1	1	1	0	0	0	0	1	1	1	1	0	0	0	1	0	0
TCGA-FB-AAQ2-01	1	92	1	1	1	0	0	0	1	0	1	1	1	1	1	1	0	0	1	1	1	1	0	1	1	1	1	1	1	1	0	1	1	0	1	0	0	0	0	1	0	1	1	1	1	0	0	1	1
TCGA-FB-AAQ3-01	0	31	1	1	0	0	1	0	1	0	0	1	1	1	0	0	0	0	0	0	1	1	1	0	1	0	1	1	0	1	1	1	0	1	1	0	1	1	1	1	1	1	1	0	1	0	1	1	1
TCGA-FB-AAQ6-01	1	213	0	1	0	0	NA	1	1	1	0	0	0	0	0	0	0	1	1	0	0	0	1	1	0	0	0	1	1	1	1	1	1	1	1	0	0	0	0	1	1	0	1	1	0	0	0	1	0
TCGA-H6-8124-01	1	259	1	0	0	0	1	1	1	0	1	1	1	1	0	0	1	1	0	0	1	1	0	1	1	1	1	1	1	1	1	1	0	1	1	1	1	1	1	1	0	1	1	0	0	0	1	1	1
TCGA-H6-A45N-01	1	363	1	1	0	0	1	1	1	1	1	1	1	1	1	NA	0	0	1	1	1	1	0	0	1	0	0	0	0	1	1	1	0	1	1	1	1	1	1	1	1	1	1	1	1	1	1	1	1
TCGA-H8-A6C1-01	0	396	0	0	0	0	1	1	1	0	0	1	0	1	0	0	0	1	NA	0	0	0	0	0	0	1	1	1	1	1	1	1	1	1	0	1	1	1	1	1	0	1	1	1	1	0	1	1	0
TCGA-HZ-7289-01	1	228	0	1	NA	NA	NA	NA	0	0	0	1	1	1	1	NA	0	0	NA	1	1	1	0	0	0	1	0	1	1	1	0	1	1	0	1	1	0	0	0	0	1	0	1	0	0	0	0	0	1
TCGA-HZ-7918-01	0	28	0	1	NA	NA	NA	NA	0	0	1	1	1	1	1	0	NA	NA	NA	1	2	2	0	0	0	0	0	1	0	0	1	0	0	1	0	1	1	1	1	1	0	0	0	1	1	1	1	1	0
TCGA-HZ-7919-01	0	593	1	0	NA	NA	NA	NA	0	0	0	1	1	1	1	1	NA	NA	NA	0	1	1	1	1	1	1	1	1	1	1	1	1	1	1	1	1	1	1	1	1	1	1	1	0	1	1	1	1	0
TCGA-HZ-7920-01	0	236	0	1	NA	NA	NA	NA	0	0	0	0	0	0	0	0	1	1	0	0	0	0	0	0	0	0	0	1	0	0	1	0	0	1	0	0	0	1	1	1	1	0	0	1	0	1	0	1	0
TCGA-HZ-7922-01	0	4	1	0	NA	NA	NA	NA	0	0	0	1	1	1	0	0	NA	NA	NA	0	1	1	1	1	1	0	1	1	1	1	1	1	1	1	1	1	1	1	1	1	1	1	1	0	1	0	1	1	1
TCGA-HZ-7923-01	0	8	0	1	NA	NA	NA	NA	NA	0	0	1	0	1	0	0	NA	NA	NA	0	0	0	0	0	0	0	0	0	0	0	1	0	0	1	0	1	1	1	1	1	1	0	0	0	1	1	1	1	1
TCGA-HZ-7924-01	1	831	1	0	NA	NA	NA	NA	0	0	0	1	0	1	1	0	0	1	0	1	0	1	1	0	0	1	0	1	1	1	1	0	1	0	0	0	0	0	0	0	1	1	0	1	0	1	1	0	0
TCGA-HZ-7925-01	1	364	0	1	NA	NA	NA	NA	0	0	0	1	1	1	1	0	0	1	0	1	1	1	1	1	0	1	1	1	0	1	1	1	1	1	1	1	1	1	1	1	1	0	0	0	0	0	0	1	1
TCGA-HZ-7926-01	1	340	0	0	NA	NA	NA	NA	0	0	0	1	1	1	1	NA	NA	NA	1	0	1	1	1	0	1	1	1	1	0	1	1	1	0	1	1	1	1	1	1	1	1	1	1	0	1	1	1	1	1
TCGA-HZ-8001-01	0	706	0	1	NA	NA	NA	NA	NA	0	0	2	0	1	0	0	0	1	0	1	0	2	0	1	0	0	1	1	0	0	1	1	0	1	1	1	1	1	1	1	1	1	0	1	1	0	1	1	1
TCGA-HZ-8002-01	0	366	0	0	NA	NA	NA	NA	NA	0	0	1	1	1	0	0	0	1	NA	0	2	2	0	0	0	1	0	1	0	0	1	1	0	1	0	1	1	1	1	1	0	1	0	0	1	1	1	1	0
TCGA-HZ-8003-01	0	21	1	1	NA	NA	NA	NA	NA	0	0	1	1	1	0	0	NA	NA	NA	0	1	1	0	0	0	1	0	1	1	0	1	1	0	1	1	1	1	1	1	1	1	1	0	1	1	1	1	1	0
TCGA-HZ-8005-01	0	120	0	1	NA	NA	NA	NA	NA	NA	1	1	1	1	1	1	0	0	1	1	2	2	1	1	1	1	1	1	0	1	0	1	1	1	1	1	1	1	1	0	0	0	1	0	0	0	0	1	1
TCGA-HZ-8315-01	0	299	1	0	NA	NA	NA	NA	NA	0	0	1	0	1	1	1	NA	1	NA	1	0	1	1	0	1	0	1	1	0	1	1	1	0	1	1	1	1	1	1	1	1	1	0	0	1	1	1	1	1
TCGA-HZ-8317-01	0	378	1	1	NA	NA	NA	NA	0	0	0	1	1	1	0	1	1	1	1	0	2	2	0	0	0	1	0	1	0	0	1	0	0	1	0	1	1	1	1	0	1	1	0	1	1	1	1	1	0
TCGA-HZ-8519-01	0	454	0	1	NA	NA	NA	NA	0	0	1	0	0	0	0	0	1	1	0	0	0	0	0	0	0	0	0	0	1	0	1	0	0	0	0	1	0	1	1	1	1	0	0	1	0	1	1	1	1
TCGA-HZ-8636-01	0	545	1	0	NA	NA	NA	NA	0	1	1	2	0	1	1	1	NA	1	1	1	0	2	1	1	0	1	1	1	1	1	1	1	0	1	1	1	1	1	1	1	1	1	1	0	0	0	0	1	0
TCGA-HZ-8638-01	0	151	1	1	NA	NA	NA	NA	0	0	NA	0	0	0	0	0	0	0	0	0	0	0	1	0	0	1	1	1	1	1	1	0	1	1	0	0	0	0	0	0	1	1	0	0	0	1	1	0	0
TCGA-HZ-A49G-01	0	660	1	0	NA	NA	NA	NA	0	0	0	1	1	0	0	1	1	1	1	0	1	1	0	0	0	0	1	0	0	1	1	1	0	1	1	1	1	1	1	1	1	0	1	1	1	1	1	1	0
TCGA-HZ-A49H-01	0	491	1	1	NA	NA	NA	NA	0	0	0	1	1	1	0	0	0	1	0	0	1	1	0	0	0	0	0	0	0	1	1	0	0	0	0	1	1	1	1	1	1	0	0	1	1	1	1	1	0
TCGA-HZ-A49I-01	0	308	0	1	NA	NA	NA	NA	0	0	0	1	1	1	1	1	1	1	1	1	1	1	0	1	1	0	0	0	0	1	0	1	0	0	0	1	0	1	0	1	1	0	0	0	0	0	1	1	0
TCGA-HZ-A4BH-01	0	194	0	1	NA	NA	NA	NA	0	0	1	1	1	1	0	1	NA	NA	NA	0	2	2	0	0	1	1	1	0	1	1	0	1	1	1	1	1	1	1	1	1	0	0	1	1	0	0	0	1	0
TCGA-HZ-A4BK-01	0	657	0	1	NA	NA	NA	NA	0	0	1	1	1	1	1	1	1	1	1	1	1	1	1	1	0	0	0	0	0	1	1	1	0	0	1	1	1	1	1	1	1	1	0	0	1	1	1	1	0
TCGA-HZ-A77O-01	1	98	1	1	0	0	0	0	0	0	0	1	1	0	0	0	0	0	0	0	2	2	0	0	1	1	1	1	1	1	1	1	1	1	1	1	1	1	1	0	1	1	1	1	1	1	1	1	0
TCGA-HZ-A77P-01	0	330	0	1	0	0	1	0	0	0	0	1	1	1	0	0	0	1	0	0	1	1	0	1	0	0	0	0	0	1	1	0	0	1	0	1	1	1	1	1	1	0	0	1	1	1	1	1	1
TCGA-HZ-A77Q-01	0	33	1	0	1	0	0	1	0	0	0	1	1	1	0	0	NA	NA	NA	0	1	1	1	0	1	0	0	1	0	1	0	1	0	1	1	1	1	1	1	1	1	1	1	0	0	0	1	1	1
TCGA-HZ-A8P1-01	0	7	0	1	0	0	0	1	0	1	0	0	0	0	1	0	NA	NA	NA	1	0	1	1	0	0	1	1	0	1	1	1	0	1	0	1	0	0	0	0	0	1	0	1	0	0	0	1	0	0
TCGA-IB-7644-01	0	394	1	1	1	0	0	1	1	0	0	2	1	1	0	1	0	1	1	0	1	2	1	0	0	1	1	1	1	1	1	1	1	1	1	1	1	1	1	0	1	0	1	1	0	0	1	1	0
TCGA-IB-7645-01	1	1210	1	0	0	0	0	0	NA	0	0	1	1	1	1	0	0	1	1	1	2	2	0	0	0	0	1	1	0	0	1	0	0	1	0	1	1	1	1	1	0	1	0	0	0	0	0	1	1
TCGA-IB-7646-01	0	145	0	0	0	0	0	0	1	0	0	1	1	1	1	1	0	0	0	1	2	2	0	0	0	1	1	1	1	1	0	1	1	1	1	1	1	1	1	1	1	1	1	0	0	0	0	1	1
TCGA-IB-7649-01	0	467	1	1	0	0	NA	1	0	0	0	1	1	1	1	1	0	0	0	0	2	2	0	0	0	0	1	1	0	0	1	1	0	1	1	1	1	1	1	1	1	1	1	1	1	1	1	1	1
TCGA-IB-7651-01	1	581	1	0	1	0	1	1	1	0	0	1	1	1	0	0	0	1	0	0	1	1	0	1	0	1	1	1	0	1	1	1	0	1	1	1	1	1	1	1	1	1	1	0	1	1	0	1	1
TCGA-IB-7652-01	0	724	1	0	0	0	0	0	1	1	0	1	1	1	1	1	0	1	0	1	1	1	1	1	0	1	1	1	0	1	1	1	0	0	1	1	1	1	1	1	0	0	1	0	1	1	1	1	1
TCGA-IB-7654-01	0	476	0	1	0	0	NA	0	0	0	0	1	1	0	0	0	0	0	1	0	1	1	0	1	0	0	1	1	0	1	1	0	0	1	0	1	1	1	1	1	0	0	0	1	1	1	1	1	1
TCGA-IB-7885-01	0	977	1	1	0	0	1	1	1	0	0	1	1	1	0	0	0	1	0	0	1	1	0	1	0	1	1	1	0	1	1	1	0	1	1	1	1	1	1	1	1	0	1	0	0	0	1	1	1
TCGA-IB-7886-01	0	123	0	1	0	0	0	1	1	0	1	1	1	1	1	1	0	0	0	1	2	2	1	1	1	1	1	1	0	1	1	1	0	1	1	1	1	1	1	1	1	1	0	0	1	0	1	1	1
TCGA-IB-7887-01	0	110	1	0	0	0	1	1	0	0	0	1	1	1	1	1	0	0	NA	1	1	1	0	1	0	0	0	1	0	1	0	1	0	1	0	1	1	1	1	1	0	0	1	1	1	0	1	1	1
TCGA-IB-7888-01	0	1332	1	1	0	0	NA	NA	0	0	0	1	0	1	0	0	0	1	1	0	0	0	0	0	0	0	1	0	0	0	1	1	0	1	0	1	1	1	1	0	1	1	1	1	0	0	1	1	1
TCGA-IB-7889-01	0	481	1	1	0	0	1	0	0	0	0	1	1	1	0	0	0	1	1	0	1	1	1	0	0	0	1	1	0	1	1	1	0	0	1	0	0	0	0	1	1	0	0	0	1	1	1	1	0
TCGA-IB-7891-01	1	525	1	0	0	0	1	1	1	0	0	1	1	1	0	0	0	1	1	0	2	2	0	0	0	0	1	1	0	0	1	1	0	1	0	1	1	1	1	1	1	1	1	1	1	1	1	1	0
TCGA-IB-7897-01	0	486	1	0	0	0	1	1	1	0	0	1	1	1	1	0	0	0	1	0	1	1	0	0	0	0	0	1	0	0	1	0	0	1	0	0	1	1	1	1	0	0	0	1	0	1	0	1	0
TCGA-IB-8127-01	1	486	0	0	0	0	0	1	NA	0	0	1	1	1	1	1	0	1	0	1	1	1	1	1	1	0	1	1	0	1	1	1	0	1	1	1	1	1	1	1	1	1	1	0	1	0	0	1	1
TCGA-IB-A5SO-01	1	276	0	1	0	0	0	0	0	0	0	1	1	1	1	0	0	0	1	0	1	1	0	0	0	0	1	1	0	1	1	1	0	1	1	1	1	1	1	1	1	1	0	0	0	0	1	1	1
TCGA-IB-A5SP-01	0	482	0	1	0	0	1	0	1	0	0	1	0	1	0	1	0	1	NA	0	0	0	1	0	0	0	1	0	0	1	1	1	0	0	1	0	0	0	0	1	1	0	0	1	1	1	1	0	0
TCGA-IB-A5SS-01	0	460	1	0	1	0	NA	1	0	1	1	1	1	1	1	0	0	1	0	1	2	2	0	1	1	1	1	1	1	1	1	1	1	1	1	1	1	1	1	1	1	1	1	0	0	0	0	1	1
TCGA-IB-A5ST-01	0	635	1	0	0	0	1	0	0	0	0	1	1	1	0	0	0	0	0	0	1	1	0	0	0	0	0	0	0	0	1	1	0	1	0	1	1	1	1	1	0	0	0	0	0	0	1	1	1
TCGA-IB-A6UF-01	1	593	0	0	1	0	NA	1	1	0	0	1	1	1	0	1	0	1	0	0	2	2	0	1	1	1	1	1	1	1	1	1	1	0	1	0	0	0	0	1	1	1	1	0	1	1	1	1	1
TCGA-IB-A6UG-01	0	41	0	1	0	0	NA	1	1	0	1	1	1	1	0	1	0	0	0	0	2	2	0	1	1	1	0	1	0	1	1	1	0	0	1	0	0	0	0	1	0	1	0	1	1	1	1	0	0
TCGA-IB-A7LX-01	1	230	0	0	0	0	NA	1	1	0	0	1	1	1	1	0	0	0	1	1	2	2	0	1	1	1	1	1	1	1	1	1	1	1	1	1	0	0	0	1	1	0	1	0	1	0	0	1	1
TCGA-IB-A7M4-01	0	483	0	1	0	0	1	1	1	1	1	1	1	1	NA	0	0	0	0	1	1	1	0	0	1	1	1	1	0	1	1	1	0	1	1	0	0	0	0	0	1	1	0	1	0	0	0	1	1
TCGA-IB-AAUM-01	0	8	0	1	1	0	NA	0	1	0	1	1	1	0	0	0	0	0	0	0	1	1	0	0	0	0	0	0	0	1	1	0	0	0	0	0	0	0	0	1	1	0	0	1	1	1	1	1	0
TCGA-IB-AAUN-01	0	144	1	1	0	0	1	0	1	0	0	0	0	0	0	1	0	0	0	0	0	0	1	1	0	1	1	1	1	1	1	1	1	1	1	1	1	1	1	1	1	1	1	0	1	1	1	1	1
TCGA-IB-AAUO-01	1	74	1	0	0	0	0	0	1	0	1	1	1	1	0	1	0	0	0	0	2	2	0	1	1	1	1	1	0	1	1	1	0	1	1	1	0	0	0	0	1	1	1	0	1	0	0	1	0
TCGA-IB-AAUP-01	0	431	0	1	1	0	1	1	1	0	0	1	1	1	0	1	0	1	0	0	2	2	0	0	0	0	0	0	0	0	1	1	0	1	1	1	1	1	1	1	0	1	0	1	0	0	0	1	1
TCGA-IB-AAUQ-01	0	183	0	0	0	0	1	1	1	1	0	1	1	1	1	1	0	0	0	1	2	2	0	1	0	1	1	1	0	1	1	1	0	1	1	1	1	1	1	1	1	1	1	0	1	1	1	1	1
TCGA-IB-AAUR-01	1	318	0	1	1	0	NA	1	1	0	0	1	1	1	1	1	0	0	0	0	2	2	0	0	0	0	0	0	0	1	1	0	0	1	1	1	1	1	1	1	1	1	0	0	1	0	0	1	0
TCGA-IB-AAUS-01	0	225	1	1	1	0	1	1	1	NA	0	1	1	1	1	1	0	1	NA	0	1	1	0	0	0	0	0	1	0	0	1	1	0	1	1	1	1	1	1	1	1	1	0	0	0	0	0	1	1
TCGA-IB-AAUT-01	0	287	0	1	1	0	1	1	1	0	0	1	1	0	NA	1	0	1	0	0	2	2	0	0	0	0	0	0	0	1	1	0	0	1	0	1	1	1	1	1	0	0	1	1	1	1	1	1	1
TCGA-IB-AAUU-01	0	245	0	0	0	0	1	1	1	0	1	1	1	1	0	0	0	1	0	0	1	1	1	1	1	0	1	1	0	1	1	1	0	1	1	0	0	0	0	1	1	1	1	0	1	1	1	1	0
TCGA-IB-AAUV-01	0	404	0	0	0	0	0	1	1	0	0	1	1	1	1	0	0	1	0	1	1	1	0	0	1	0	0	0	0	0	1	1	0	1	0	1	1	1	1	1	0	0	0	0	1	1	0	1	1
TCGA-IB-AAUW-01	1	185	1	0	1	0	1	0	1	0	1	1	1	1	1	0	0	1	0	0	1	1	0	0	0	0	0	1	0	0	1	0	0	0	0	0	0	0	0	0	1	1	0	1	1	1	1	0	0
TCGA-L1-A7W4-01	1	129	1	0	0	0	0	0	1	0	1	1	1	1	0	1	0	1	1	0	1	1	0	1	0	1	1	1	1	1	1	1	1	1	0	1	1	1	1	0	0	1	1	0	1	0	0	1	1
TCGA-LB-A7SX-01	0	393	1	1	0	1	1	1	1	0	0	1	1	1	0	1	0	1	1	0	2	2	1	0	0	1	1	0	1	1	1	1	1	0	0	0	0	0	0	0	0	1	0	1	0	0	1	0	0
TCGA-LB-A8F3-01	0	379	1	0	0	NA	1	0	1	0	0	1	0	1	1	0	1	1	NA	1	0	1	0	0	0	0	0	0	0	1	1	0	0	0	0	1	0	0	0	1	0	0	0	1	1	1	1	1	0
TCGA-LB-A9Q5-01	1	290	1	0	0	0	1	1	1	0	1	1	1	1	0	0	1	1	NA	0	1	1	0	0	0	1	1	1	0	1	1	1	0	0	1	1	1	1	1	1	1	1	0	1	1	1	1	1	0
TCGA-OE-A75W-01	1	146	0	1	1	1	1	1	1	1	0	1	0	1	1	0	1	1	1	1	0	1	1	1	0	0	0	0	0	1	1	1	0	1	1	1	1	1	1	1	1	1	1	0	1	0	1	1	1
TCGA-PZ-A5RE-01	1	393	1	0	NA	NA	NA	1	NA	0	1	1	1	1	0	NA	1	1	NA	0	1	1	1	0	0	0	1	0	0	1	1	1	0	1	1	1	1	1	1	1	1	1	1	0	1	0	1	1	1
TCGA-Q3-A5QY-01	0	416	0	0	1	0	0	0	0	0	0	1	1	1	0	0	0	0	0	0	2	2	0	0	0	0	0	0	0	0	1	1	0	0	0	1	1	1	1	1	0	1	0	1	1	0	1	1	1
TCGA-Q3-AA2A-01	0	95	1	0	0	NA	NA	0	1	0	0	0	1	1	NA	NA	0	0	NA	1	2	2	1	0	1	0	0	1	0	1	0	1	0	0	1	1	0	0	0	0	1	1	1	0	0	0	1	1	0
TCGA-RB-A7B8-01	1	449	1	1	0	0	1	0	1	0	0	1	1	1	0	0	0	1	0	0	2	2	1	1	1	0	0	0	0	1	0	1	0	1	1	1	1	1	1	1	0	1	1	0	0	0	1	1	1
TCGA-RB-AA9M-01	1	258	0	0	0	0	1	0	1	1	1	1	1	0	0	0	1	1	1	0	1	1	0	0	1	1	1	0	1	1	1	1	1	0	1	1	0	1	1	1	1	1	1	0	1	1	1	1	0
TCGA-RL-AAAS-01	0	9	1	0	1	0	0	1	1	0	0	0	0	0	0	0	0	0	0	0	0	0	0	0	0	0	0	0	0	1	1	0	0	0	0	1	1	1	1	1	1	0	0	1	1	1	1	1	0
TCGA-S4-A8RM-01	0	646	0	1	1	0	1	1	1	NA	1	1	1	1	1	0	0	1	0	1	1	1	1	0	0	1	0	1	0	1	1	1	0	0	1	0	0	0	0	1	1	0	1	1	0	1	1	0	0
TCGA-S4-A8RO-01	1	291	1	1	0	0	0	0	1	0	0	1	1	1	1	1	1	1	0	0	1	1	0	1	1	1	1	1	1	1	1	1	1	0	1	0	0	0	0	1	1	0	1	1	1	0	1	1	0
TCGA-US-A776-01	0	844	0	0	1	0	0	0	1	0	0	1	0	1	0	0	0	0	0	0	0	0	0	0	0	1	0	1	1	1	0	0	1	0	0	0	0	0	0	0	1	0	1	1	0	1	1	0	0
TCGA-XD-AAUG-01	0	161	1	1	NA	NA	1	0	1	NA	0	2	1	1	0	0	0	1	1	0	1	2	0	0	0	0	0	0	0	0	1	0	0	1	0	1	1	1	1	1	0	0	1	1	0	1	0	1	1
TCGA-XD-AAUI-01	1	184	1	0	1	NA	0	1	1	0	0	1	1	1	1	1	0	1	1	0	2	2	0	1	1	1	1	1	0	1	1	1	0	0	1	1	0	1	1	1	1	1	1	0	1	1	0	1	1
TCGA-XD-AAUL-01	0	405	0	0	0	1	0	1	1	0	0	1	0	1	0	0	0	1	0	0	0	0	1	0	0	1	1	1	0	1	1	1	0	1	1	1	1	1	1	1	1	1	1	0	1	1	1	1	1
TCGA-YB-A89D-01	0	350	0	0	1	0	1	0	0	0	0	1	1	1	0	0	1	1	0	0	2	2	1	0	0	0	1	1	0	1	1	1	0	1	1	1	1	1	1	1	1	1	1	0	0	0	1	1	0
TCGA-YY-A8LH-01	0	2016	1	0	0	0	1	1	1	1	1	1	1	1	1	0	1	1	0	1	1	1	1	1	1	1	1	1	0	1	1	1	0	0	1	0	0	0	0	0	1	1	1	0	0	0	0	0	0
TCGA-Z5-AAPL-01	0	21	1	1	NA	NA	NA	0	NA	NA	0	1	0	1	NA	0	0	1	0	1	0	1	0	0	0	0	0	0	1	1	1	1	1	0	1	0	0	0	0	1	1	0	0	1	1	0	0	0	0
[truncated: 38 more columns]
